# Supplementary material for: Dynamic Modeling of Silicon Bioavailability, Uptake, Transport, and Accumulation: Applicability in Improving the Nutritional Quality of Tomato
Source: Front Plant Sci. 2018 May 17;9:647. doi: 10.3389/fpls.2018.00647 (PMC5966646; doi:10.3389/fpls.2018.00647)
Supplement: Supplementary file 1 [file Data_Sheet_1.zip]

Archive with 4 entries (4 files):
- paramtersTS_Soil.m
- paramtersTS_Soilless.m
- Tomato_Silicon_Soil.slx
- Tomato_Silicon_Soilless.slx
