# Supplementary material for: Dynamic Modeling of Silicon Bioavailability, Uptake, Transport, and Accumulation: Applicability in Improving the Nutritional Quality of Tomato
Source: Front Plant Sci. 2018 May 17;9:647. doi: 10.3389/fpls.2018.00647 (PMC5966646; doi:10.3389/fpls.2018.00647)
Supplement: Supplementary file 1 [file Data_Sheet_1.zip › paramtersTS_Soilless.m]

clc
clear all
close all

%PARAMETERS OF TOMATO MODEL
f=1.20;
v=2.23;
z=0.6081;
d1=2.1332e-7;
d2=2.4664e-7;
d3=20.0;
d4=3.46e-13;
m=2.511;
WR=32.23;
Pm=3.55e-3;
p3=577; 
p4=221;
mF=9.57e-8;
QR=2.0;
TR=25.0;
mL=2.89e-9;
b1=2.7;
f1=8.1019e-6;
f2=4.6296e-6;
QG=1.0;
TG=20.0;
v1=0.45;
v2=-0.068;
v3=20.0;
yF=1.9183;
yL=8.70e-01;
t=86400;

%INPUTS OF TOMATO MODEL
PAR=1200;    %PAR Radiation (umol m-2 s-1)
CO2=1000;    %CO2 concentration in the air (ppm)
TEMP=20;    %Air Temperature +/- 5 �C day/night respectively

%Parameters of silicon model
Si=192.18;      %Silicon (Si(OH)4) maximum available without polymerization (mg/L)
SiWater=28;      %Silicon (Si(OH)4) available in water (mg/L)
SiSi=0.2922;    %Silicon (Si) from Si(OH)4 available

sim('Tomato_Silicon_Soilless');
